# Supplementary material for: Comprehensive expressional analyses of antisense transcripts in colon cancer tissues using artificial antisense probes
Source: BMC Med Genomics. 2011 May 16;4:42. doi: 10.1186/1755-8794-4-42 (PMC3125192; doi:10.1186/1755-8794-4-42)
Supplement: Additional file 2 — Supplemental tables. Table S1: List of sense-antisense gene pairs having altered expression balances in cancer tissues compared to surrounding normal tissues. Table S2: List of gene categories of sense-antisense transcripts displaying altered expression balances in normal tissues and cancer tissues. Table S3: Percentages of probes detecting positive expression according to criteria supplied by Agilent's platform. Table S4: List of sense-AFAS pairs detecting altered expression balances in normal tissues and cancer tissues. Table S5: Numbers of sense genes belonging to specified functional categories. Table S6: Clinical data of patients. [file 1755-8794-4-42-S2.XLS]

## Sheet: Table S1
Table S1: List of sense-antisense gene pairs having altered expression balances in cancer tissues compared to surrounding normal tissues.
SAT ID	Sense ID	C	Annotation	Antisense ID	Antisense Annotation	C	Differences
							Sense up, Antisense down (dT)	Sense up, Antisense down (Rd)	Sense down, Antisense up (dT)	Sense down, Antisense up (Rd)
SAT-0024	AK098473	P		AK098279	synaptotagmin-like 4 (granuphilin-a)	P	0.610646
SAT-0053	NM_152486	P	sterile alpha motif domain containing 11	AK024284	nucleolar complex associated 2 homolog (S. cerevisiae)	P			0.1508
SAT-0109	AK074276	P	YTH domain family, member 2	mD030062E16		P		0.370882
SAT-0119	NM_024009	P	gap junction protein, beta 3, 31kDa	AL832611		P		0.30017
SAT-0226	AK024555	P	SNAP-associated protein	NM_004515	interleukin enhancer binding factor 2, 45kDa	P				0.253141
SAT-0238	NM_001007792	P	neurotrophic tyrosine kinase, receptor, type 1	BC012107	SH2 domain protein 2A	P		0.16681
SAT-0258	AF150734	P	IQ motif and WD repeats 1	BC020922	glycine cleavage system protein H (aminomethyl carrier)	P				0.1508
SAT-0270	NM_004841	P	RAS protein activator like 2	AK001919		P		0.177606
SAT-0299	AL137491	P	hypothetical LOC148696	AK092969		P	0.191242
SAT-0381	AK024234	P		XM_371490		P			0.386756
SAT-0383	AK091932	P	solute carrier family 3 (cystine, dibasic and neutral amino acid transporters, activator of cystine, dibasic and neutral amino acid transport), member 1	AB007896	prolyl endopeptidase-like	P			0.267652
SAT-0413	BC003006	P	mal, T-cell differentiation protein	AK096093		N				0.386756
SAT-0414	NM_022439	P	mal, T-cell differentiation protein	AK096093		N				0.213389
SAT-0447	NM_014607	P	UBX domain containing 2	AK056055		P		0.999862
SAT-0480	NM_020760	P	HECT, C2 and WW domain containing E3 ubiquitin protein ligase 2	AK023739		N	0.737801
SAT-0485	AK096199	P	ribulose-5-phosphate-3-epimerase	NM_152519	hypothetical protein FLJ23861	P		0.435489
SAT-0511	XM_496623	P		BC031945	chromosome 2 open reading frame 19	P	0.216186
SAT-0550	NM_005875	P	eukaryotic translation initiation factor 1B	XM_498929		P		0.177606
SAT-0572	AK095927	P	chromosome 3 open reading frame 45	NM_006764	interferon-related developmental regulator 2	P			0.135011
SAT-0579	D87433	P	stabilin 1	BC014550	5'-nucleotidase domain containing 2	P			0.318257
SAT-0581	AK000151	P		NM_018313	polybromo 1	P			0.633052
SAT-0588	AK090895	P		NM_198463	chromosome 3 open reading frame 67	P				0.172195
SAT-0614	NM_005816	P	CD96 molecule	BC003536	zinc finger, BED-type containing 2	P			0.999862
SAT-0685	AK054619	P		AK025692	nucleolar protein 14	P				0.399587
SAT-0741	BC011890	P	electron-transferring-flavoprotein dehydrogenase	NM_005038	peptidylprolyl isomerase D (cyclophilin D)	P			0.778279
SAT-0810	NM_053000	P	chromosome 5 open reading frame 26	AK096057	erythrocyte membrane protein band 4.1 like 4A	P		0.545254
SAT-0825	AK024380	P		NM_080656	CDKN2A interacting protein N-terminal like	P			0.409289
SAT-0905	AK054616	P	cytochrome P450, family 21, subfamily A, polypeptide 2	NM_019105	tenascin XB	P		0.577611
SAT-1056	NM_020879	P	coiled-coil domain containing 146	BC033820	fibrinogen-like 2	P	0.253141
SAT-1220	AK023948	P		AK024366		P	0.737801
SAT-1222	NM_003235	P	thyroglobulin	AK024366		P	0.874995
SAT-1273	AK092603	P	centromere protein P	NM_033014	osteoglycin	P		1.20293
SAT-1288	NM_002486	P	nuclear cap binding protein subunit 1, 80kDa	AK021661		N		0.342765
SAT-1307	NM_005294	P	G protein-coupled receptor 21	AL136866	spermatid perinuclear RNA binding protein	P				0.224616
SAT-1312	AK090539	P		NM_002799	proteasome (prosome, macropain) subunit, beta type, 7	P				0.659587
SAT-1313	AK021895	P		BC030600	nuclear receptor subfamily 6, group A, member 1	P			0.435489
SAT-1335	NM_017588	P	WD repeat domain 5	XM_499168		P	0.119438
SAT-1430	AL833543	P	ectonucleoside triphosphate diphosphohydrolase 1	BC003519		P			0.370882
SAT-1457	XM_378250	P		AL049314		N		0.227439
SAT-1522	NM_178031	P	transmembrane protein 132A	NM_016582	solute carrier family 15, member 3	P	0.644372
SAT-1595	AK097805	P		BC013875	matrix metallopeptidase 1 (interstitial collagenase)	P				0.191242
SAT-1640	NM_002075	P	guanine nucleotide binding protein (G protein), beta polypeptide 3	AK097957		P			0.111732
SAT-1761	BC002901	P	pseudouridylate synthase 1	XM_373556		P		0.489361
SAT-1898	AK092824	P		NM_006035	CDC42 binding protein kinase beta (DMPK-like)	P				0.183042
SAT-1929	AL833372	P		AK026787		N			0.548817
SAT-1938	NM_020168	P	p21(CDKN1A)-activated kinase 6	AK095915	chromosome 15 open reading frame 56	P		0.109175
SAT-1979	NM_138555	P	kinesin family member 23	AK056793	hypothetical protein LOC145694	P		0.513561
SAT-2044	AK096394	P	hypothetical LOC652276	XM_496112		P				0.174898
SAT-2064	NM_000246	P	class II, major histocompatibility complex, transactivator	NM_014015	dexamethasone-induced transcript	P				0.892344
SAT-2069	BC001421	P	nudE nuclear distribution gene E homolog 1 (A. nidulans)	AB020673	myosin, heavy chain 11, smooth muscle	P		0.475707
SAT-2108	NM_020988	P	guanine nucleotide binding protein (G protein), alpha activating activity polypeptide O	AL117580	DKFZP434H168 protein	P				0.475707
SAT-2131	XM_497521	P		AK098199	hydroxysteroid dehydrogenase like 1	P				0.244515
SAT-2132	XM_497521	P		AK025626	hydroxysteroid dehydrogenase like 1	P				0.30017
SAT-2153	AK096004	P	zinc finger protein 276	NM_000135	Fanconi anemia, complementation group A	P			0.169499
SAT-2239	NM_170607	P	MAX-like protein X	NM_016556	PSMC3 interacting protein	P			0.857804
SAT-2243	AK054727	P	ankyrin repeat and SOCS box-containing 16	AK055685	chromosome 17 open reading frame 65	P				0.261828
SAT-2303	AK093500	P		AK091467	ring finger protein 157	P				0.499685
SAT-2374	AK074377	P	ubiquitin-like, containing PHD and RING finger domains, 1	AK097879		P	0.606941
SAT-2385	BC009877	P	purinergic receptor P2Y, G-protein coupled, 11	BC008469	eukaryotic translation initiation factor 3, subunit G	P				0.321296
SAT-2386	NM_002566	P	purinergic receptor P2Y, G-protein coupled, 11	BC008469	eukaryotic translation initiation factor 3, subunit G	P				0.348963
SAT-2390	NM_032885	P	ATG4 autophagy related 4 homolog D (S. cerevisiae)	NM_023008	KRI1 homolog (S. cerevisiae)	P			0.273503
SAT-2411	AK026145	P	chromosome 19 open reading frame 44	NM_006387	calcium homeostasis endoplasmic reticulum protein	P				0.264736
SAT-2429	NM_014364	P	glyceraldehyde-3-phosphate dehydrogenase, spermatogenic	AK092032		P				0.253141
SAT-2500	AK095812	P	zinc finger protein 587	AK097992		P	0.291219
SAT-2543	AB040945	P	myosin, heavy chain 7B, cardiac muscle, beta	AL117480	transient receptor potential cation channel, subfamily C, member 4 associated protein	P				0.462177
SAT-2564	AK056171	P		NM_183047	zinc finger, MYND-type containing 8	P				0.419058
SAT-2614	NM_198692	P	keratin associated protein 10-11	NM_144991	chromosome 21 open reading frame 29	P		0.114295
SAT-2628	AK097659	P	RAN binding protein 1	NM_182984	HpaII tiny fragments locus 9C	P		0.566751
Column “C” denotes whether the specified gene encodes protein (indicated by “P”) or not (indicated by “N”). The column “Diff.” denotes the differences in expression intensities between normal tissue, cancer tissue, those detected by sense probes, and antisense probes (see Methods). Percentages are shown for differences of 10% or more. “dT” denotes that expression data were obtained by oligo-dT pr…

## Sheet: Table S2
Table S2: List of gene categories of sense-antisense transcripts displaying altered expression balances in normal tissues and cancer tissues.
(a) Process
GO Term	Anti-correlated SATs	All SATs	Anti-correlated SAT Ratio	All SAT Ratio
signal transduction	12	182	0.13	0.07
cell adhesion	6	67	0.065	0.026
cell differentiation	6	50	0.065	0.019
regulation of transcription, DNA-dependent	6	223	0.065	0.085
transcription	6	183	0.065	0.07
metabolic process	5	88	0.054	0.034
multicellular organismal development	4	83	0.043	0.032
nervous system development	4	43	0.043	0.016
protein amino acid phosphorylation	4	75	0.043	0.029
transport	4	67	0.043	0.026
ubiquitin cycle	4	57	0.043	0.022
G-protein coupled receptor protein signaling pathway	3	52	0.033	0.02
cell cycle	3	63	0.033	0.024
cell proliferation	3	45	0.033	0.017
cell-cell signaling	3	26	0.033	0.01
immune response	3	46	0.033	0.018
intracellular protein transport	3	28	0.033	0.011
mitosis	3	17	0.033	0.007
proteolysis	3	66	0.033	0.025
DNA repair	2	23	0.022	0.009
carbohydrate metabolic process	2	33	0.022	0.013
cell division	2	22	0.022	0.008
defense response	2	8	0.022	0.003
defense response to bacterium	2	6	0.022	0.002
elastic fiber assembly	2	2	0.022	0.001
electron transport	2	29	0.022	0.011
exocytosis	2	10	0.022	0.004
intracellular signaling cascade	2	37	0.022	0.014
myelination	2	5	0.022	0.002
negative regulation of angiogenesis	2	3	0.022	0.001
protein complex assembly	2	16	0.022	0.006
protein modification process	2	25	0.022	0.01
protein transport	2	60	0.022	0.023
regulation of small GTPase mediated signal transduction	2	10	0.022	0.004
regulation of transcription	2	18	0.022	0.007
regulation of translational initiation	2	7	0.022	0.003
spermatogenesis	2	20	0.022	0.008
striated muscle contraction	2	10	0.022	0.004
C21-steroid hormone biosynthetic process	1	2	0.011	0.001
DNA recombination	1	9	0.011	0.003
G-protein signaling, coupled to IP3 second messenger (phospholipase C activating)	1	4	0.011	0.002
L-cystine transport	1	1	0.011	0
RNA metabolic process	1	4	0.011	0.002
RNA processing	1	6	0.011	0.002
RNA splicing	1	21	0.011	0.008
actin cytoskeleton organization and biogenesis	1	13	0.011	0.005
actin cytoskeleton reorganization	1	2	0.011	0.001
adenylate cyclase activation	1	5	0.011	0.002
amino acid metabolic process	1	7	0.011	0.003
angiogenesis	1	14	0.011	0.005
antigen processing and presentation of endogenous peptide antigen via MHC class I	1	4	0.011	0.002
apical protein localization	1	2	0.011	0.001
autophagic vacuole formation	1	3	0.011	0.001
autophagy	1	4	0.011	0.002
axon guidance	1	4	0.011	0.002
basic amino acid transport	1	1	0.011	0
blood coagulation	1	9	0.011	0.003
cardiac muscle fiber development	1	1	0.011	0
cell communication	1	12	0.011	0.005
cellular process	1	1	0.011	0
central nervous system development	1	9	0.011	0.003
centrosome duplication	1	2	0.011	0.001
chromatin remodeling	1	7	0.011	0.003
collagen catabolic process	1	1	0.011	0
collagen metabolic process	1	1	0.011	0
cytoskeleton organization and biogenesis	1	13	0.011	0.005
cytosol to ER transport	1	1	0.011	0
dopamine receptor signaling pathway	1	2	0.011	0.001
establishment and/or maintenance of cell polarity	1	3	0.011	0.001
gamete generation	1	3	0.011	0.001
glucose metabolic process	1	3	0.011	0.001
glycine catabolic process	1	2	0.011	0.001
glycolysis	1	9	0.011	0.003
hemocyte development	1	2	0.011	0.001
hormone biosynthetic process	1	2	0.011	0.001
humoral immune response	1	4	0.011	0.002
induction of apoptosis	1	17	0.011	0.007
inflammatory response	1	15	0.011	0.006
intracellular transport	1	2	0.011	0.001
lipid raft polarization	1	1	0.011	0
locomotory behavior	1	4	0.011	0.002
mRNA cleavage	1	2	0.011	0.001
mRNA export from nucleus	1	2	0.011	0.001
maturation of SSU-rRNA	1	1	0.011	0
meiosis	1	6	0.011	0.002
microtubule-based movement	1	13	0.011	0.005
mitotic spindle elongation	1	1	0.011	0
muscle contraction	1	13	0.011	0.005
muscle thick filament assembly	1	1	0.011	0
negative regulation of transcription from RNA polymerase II promoter	1	14	0.011	0.005
neurotransmitter secretion	1	8	0.011	0.003
oligopeptide transport	1	1	0.011	0
peptide transport	1	1	0.011	0
placenta development	1	2	0.011	0.001
positive regulation of glycolysis	1	1	0.011	0
positive regulation of mRNA 3'-end processing	1	1	0.011	0
positive regulation of transcription, DNA-dependent	1	9	0.011	0.003
post-translational protein modification	1	3	0.011	0.001
protein folding	1	34	0.011	0.013
protein targeting to membrane	1	2	0.011	0.001
protein targeting to vacuole	1	1	0.011	0
pseudouridine synthesis	1	2	0.011	0.001
receptor-mediated endocytosis	1	5	0.011	0.002
regulation of blood pressure	1	5	0.011	0.002
regulation of heart contraction	1	6	0.011	0.002
regulation of protein metabolic process	1	6	0.011	0.002
regulation of transcription from RNA polymerase II promoter	1	30	0.011	0.011
response to unfolded protein	1	7	0.011	0.003
ribosomal small subunit biogenesis and assembly	1	1	0.011	0
sensory perception of sound	1	16	0.011	0.006
skeletal development	1	9	0.011	0.003
smooth muscle contraction	1	3	0.011	0.001
sperm motility	1	2	0.011	0.001
tRNA processing	1	5	0.011	0.002
thyroid hormone generation	1	1	0.011	0
translation	1	41	0.011	0.016
transmembrane receptor protein tyrosine kinase signaling pathway	1	12	0.011	0.005
ubiquitin-dependent protein catabolic process	1	20	0.011	0.008
(b) Component
GO Term	Anti-correlated SATs	All SATs	Anti-correlated SAT Ratio	All SAT Ratio
nucleus	22	566	0.239	0.216
cytoplasm	17	462	0.185	0.177
membrane	12	521	0.13	0.199
integral to plasma membrane	9	119	0.098	0.046
integral to membrane	8	451	0.087	0.172
intracellular	8	240	0.087	0.092
endoplasmic reticulum	6	92	0.065	0.035
extracellular region	6	163	0.065	0.062
plasma membrane	6	195	0.065	0.075
cellular_component	5	90	0.054	0.034
cytoskeleton	3	59	0.033	0.023
cytosol	3	46	0.033	0.018
endoplasmic reticulum membrane	3	54	0.033	0.021
membrane fraction	3	62	0.033	0.024
proteinaceous extracellular matrix	3	33	0.033	0.013
cell junction	2	48	0.022	0.018
microtubule	2	21	0.022	0.008
mitochondrial inner membrane	2	22	0.022	0.008
mitochondrion	2	113	0.022	0.043
myosin complex	2	19	0.022	0.007
nucleolus	2	16	0.022	0.006
spindle	2	5	0.022	0.002
striated muscle thick filament	2	8	0.022	0.003
synaptic vesicle	2	10	0.022	0.004
Golgi apparatus	1	88	0.011	0.034
Golgi membrane	1	41	0.011	0.016
apical plasma membrane	1	9	0.011	0.003
chromosome	1	19	0.011	0.007
chromosome, pericentric region	1	8	0.011	0.003
connexon complex	1	4	0.011	0.002
cytoplasmic vesicle	1	25	0.011	0.01
cytoplasmic vesicle membrane	1	7	0.011	0.003
endoplasmic reticulum lumen	1	9	0.011	0.003
endosome	1	16	0.011	0.006
extracellular space	1	42	0.011	0.016
extrinsic to membrane	1	5	0.011	0.002
extrinsic to plasma membrane	1	1	0.011	0
fibrillar collagen	1	1	0.011	0
fibrinogen complex	1	1	0.011	0
glycine cleavage complex	1	1	0.011	0
insoluble fraction	1	2	0.011	0.001
intercellular junction	1	4	0.011	0.002
keratin filament	1	12	0.011	0.005
kinesin complex	1	2	0.011	0.001
leading edge	1	1	0.011	0
lipid raft	1	5	0.011	0.002
lysosomal membrane	1	6	0.011	0.002
melanosome	1	11	0.011	0.004
microsome	1	12	0.011	0.005
microtubule associated complex	1	10	0.011	0.004
microtubule-based flagellum	1	2	0.011	0.001
nuclear chromosome	1	3	0.011	0.001
nucleoplasm	1	11	0.011	0.004
proteasome core complex	1	2	0.011	0.001
soluble fraction	1	26	0.011	0.01
spindle pole centrosome	1	1	0.011	0
synapse	1	29	0.011	0.011
synaptosome	1	8	0.011	0.003
transcription factor complex	1	14	0.011	0.005
(c) Function
GO Term	Anti-correlated SATs	All SATs	Anti-correlated SAT Ratio	All SAT Ratio
protein binding	31	698	0.337	0.267
metal ion binding	10	275	0.109	0.105
nucleotide binding	10	227	0.109	0.087
zinc ion binding	10	276	0.109	0.106
ATP binding	9	191	0.098	0.073
DNA binding	8	147	0.087	0.056
RNA binding	4	68	0.043	0.026
receptor activity	4	119	0.043	0.046
transferase activity	4	148	0.043	0.057
RNA polymerase II transcription factor activity	3	29	0.033	0.011
binding	3	90	0.033	0.034
isomerase activity	3	20	0.033	0.008
molecular_function	3	87	0.033	0.033
oxidoreductase activity	3	48	0.033	0.018
transcription factor activity	3	122	0.033	0.047
GTPase activator activity	2	22	0.022	0.008
GTPase activity	2	24	0.022	0.009
actin binding	2	52	0.022	0.02
bacterial binding	2	2	0.022	0.001
calcium ion binding	2	102	0.022	0.039
catalytic activity	2	39	0.022	0.015
double-stranded RNA binding	2	6	0.022	0.002
iron ion binding	2	22	0.022	0.008
kinase activity	2	29	0.022	0.011
ligase activity	2	36	0.022	0.014
low-density lipoprotein receptor activity	2	3	0.022	0.001
magnesium ion binding	2	61	0.022	0.023
microtubule binding	2	6	0.022	0.002
motor activity	2	20	0.022	0.008
nucleic acid binding	2	63	0.022	0.024
protein homodimerization activity	2	22	0.022	0.008
protein serine/threonine kinase activity	2	58	0.022	0.022
receptor binding	2	19	0.022	0.007
rhodopsin-like receptor activity	2	33	0.022	0.013
scavenger receptor activity	2	5	0.022	0.002
structural molecule activity	2	36	0.022	0.014
transcription regulator activity	2	21	0.022	0.008
translation initiation factor activity	2	11	0.022	0.004
transmembrane receptor protein tyrosine kinase activity	2	5	0.022	0.002
transporter activity	2	48	0.022	0.018
4 iron, 4 sulfur cluster binding	1	5	0.011	0.002
FK506 binding	1	2	0.011	0.001
GDP-dissociation inhibitor activity	1	1	0.011	0
GTP binding	1	35	0.011	0.013
L-cystine transmembrane transporter activity	1	1	0.011	0
MHC class I protein binding	1	2	0.011	0.001
NAD binding	1	5	0.011	0.002
RNA cap binding	1	1	0.011	0
Rab GTPase binding	1	3	0.011	0.001
Ran GTPase binding	1	1	0.011	0
Ras GTPase activator activity	1	3	0.011	0.001
SH3/SH2 adaptor activity	1	10	0.011	0.004
SNARE binding	1	1	0.011	0
TAP1 binding	1	1	0.011	0
TAP2 binding	1	1	0.011	0
aminomethyltransferase activity	1	2	0.011	0.001
apoptotic protease activator activity	1	1	0.011	0
basic amino acid transmembrane transporter activity	1	2	0.011	0.001
calmodulin binding	1	26	0.011	0.01
cation binding	1	9	0.011	0.003
channel activity	1	2	0.011	0.001
chromatin binding	1	9	0.011	0.003
cyclosporin A binding	1	1	0.011	0
cysteine-type endopeptidase activity	1	4	0.011	0.002
cytoskeletal protein binding	1	5	0.011	0.002
diacylglycerol binding	1	9	0.011	0.003
electron acceptor activity	1	1	0.011	0
electron-transferring-flavoprotein dehydrogenase activity	1	1	0.011	0
extracellular matrix structural constituent	1	9	0.011	0.003
gap junction channel activity	1	1	0.011	0
glyceraldehyde-3-phosphate dehydrogenase (phosphorylating) activity	1	1	0.011	0
growth factor activity	1	14	0.011	0.005
guanyl nucleotide binding	1	3	0.011	0.001
heme binding	1	8	0.011	0.003
heparin binding	1	5	0.011	0.002
hormone activity	1	7	0.011	0.003
hyaluronic acid binding	1	4	0.011	0.002
hydrolase activity	1	116	0.011	0.044
identical protein binding	1	20	0.011	0.008
integrin binding	1	8	0.011	0.003
interstitial collagenase activity	1	1	0.011	0
lipid binding	1	11	0.011	0.004
lipoic acid binding	1	1	0.011	0
methyltransferase activity	1	18	0.011	0.007
microtubule motor activity	1	13	0.011	0.005
monooxygenase activity	1	2	0.011	0.001
neurexin binding	1	1	0.011	0
neurotrophin binding	1	1	0.011	0
oligopeptide transporter activity	1	1	0.011	0
oxygen binding	1	1	0.011	0
peptide antigen binding	1	2	0.011	0.001
peptide antigen-transporting ATPase activity	1	1	0.011	0
peptide transporter activity	1	1	0.011	0
peptidyl-prolyl cis-trans isomerase activity	1	7	0.011	0.003
phosphate binding	1	1	0.011	0
phospholipid binding	1	3	0.011	0.001
prolyl oligopeptidase activity	1	3	0.011	0.001
protein disulfide oxidoreductase activity	1	1	0.011	0
protein heterodimerization activity	1	15	0.011	0.006
pseudouridylate synthase activity	1	1	0.011	0
purinergic nucleotide receptor activity, G-protein coupled	1	11	0.011	0.004
receptor signaling protein activity	1	13	0.011	0.005
ribulose-phosphate 3-epimerase activity	1	1	0.011	0
sequence-specific DNA binding	1	46	0.011	0.018
signal transducer activity	1	28	0.011	0.011
small GTPase regulator activity	1	5	0.011	0.002
small conjugating protein ligase activity	1	5	0.011	0.002
snoRNA binding	1	2	0.011	0.001
steroid 21-monooxygenase activity	1	1	0.011	0
steroid binding	1	4	0.011	0.002
steroid hormone receptor activity	1	7	0.011	0.003
structural constituent of muscle	1	9	0.011	0.003
structural constituent of myelin sheath	1	1	0.011	0
symporter activity	1	12	0.011	0.005
tRNA binding	1	11	0.011	0.004
tRNA-pseudouridine synthase activity	1	5	0.011	0.002
tapasin binding	1	1	0.011	0
threonine endopeptidase activity	1	2	0.011	0.001
transcription coactivator activity	1	22	0.011	0.008
ubiquitin binding	1	5	0.011	0.002
ubiquitin-protein ligase activity	1	20	0.011	0.008
Gene categories were based on Gene Ontology terms for (a) cellular process, (b) cellular component, and (c) cellular function.

## Sheet: Table S3
Table S3: Percentages of probes detecting positive expression according to criteria supplied by Agilent’s platform.
Priming method	Probe strand	Tissue type	Positive and significant	Well above background
dT	Sense	Normal	0.862865	0.771886
		Cancer	0.910704	0.832281
	AFAS	Normal	0.617775	0.355429
		Cancer	0.668841	0.396254
Random	Sense	Normal	0.920946	0.84147
		Cancer	0.959105	0.906285
	AFAS	Normal	0.825477	0.656916
		Cancer	0.886504	0.719978
Percentages of probes showing “positive and significant” and “well above background” are shown. Data for AFAS probes are colored.

## Sheet: Table S4
Table S4: List of sense-AFAS pairs detecting altered expression balances in normal tissues and cancer tissues.
(a)
AFAS ID	Diff.	Annotation
X07819-01	0.749847	matrix metalloproteinase 7 (matrilysin, uterine)
M55172-04	0.633052	aggrecan 1 (chondroitin sulfate proteoglycan 1, large aggregating proteoglycan, antigen identified by monoclonal antibody A0122)
M55172-02	0.633052	aggrecan 1 (chondroitin sulfate proteoglycan 1, large aggregating proteoglycan, antigen identified by monoclonal antibody A0122)
X63629-03	0.577611	cadherin 3, type 1, P-cadherin (placental)
M61176-01	0.462177	brain-derived neurotrophic factor
J04177-09	0.333521	collagen, type XI, alpha 1
X63629-01	0.285287	cadherin 3, type 1, P-cadherin (placental)
U77845-02	0.276439	TRAF interacting protein
X06745-09	0.276439	polymerase (DNA directed), alpha
X07876-02	0.233105	wingless-type MMTV integration site family member 2
J02958-04	0.21899	met proto-oncogene (hepatocyte growth factor receptor)
L03840-02	0.193988	fibroblast growth factor receptor 4
D14012-02	0.191242	HGF activator
M63167-01	0.177606	v-akt murine thymoma viral oncogene homolog 1
L40636-01	0.174898	EphB1
M61176-03	0.156112	brain-derived neurotrophic factor
U37688-06	0.14025	RATS1
X75308-03	0.127197	matrix metalloproteinase 13 (collagenase 3)
X75308-04	0.127197	matrix metalloproteinase 13 (collagenase 3)
X75308-01	0.127197	matrix metalloproteinase 13 (collagenase 3)
X75308-02	0.127197	matrix metalloproteinase 13 (collagenase 3)
U43746-02	0.122018	breast cancer 2, early onset
X07876-01	0.111732	wingless-type MMTV integration site family member 2
X52599-01	0.101539	nerve growth factor, beta polypeptide
X57766-02	0.0990058	matrix metalloproteinase 11 (stromelysin 3)
(b)
AFAS ID	Diff.	Annotation
U05012-04	0.840772	neurotrophic tyrosine kinase, receptor, type 3
U43148-09	0.729816	patched homolog (Drosophila)
U02687-06	0.548817	fms-related tyrosine kinase 3
D21337-07	0.419058	collagen, type IV, alpha 6
U83508-03	0.402814	angiopoietin 1
M31213-04	0.339677	ret proto-oncogene (multiple endocrine neoplasia and medullary thyroid carcinoma 1, Hirschsprung disease)
AF017988-04	0.306171	secreted frizzled-related protein 5
D21337-06	0.30017	collagen, type IV, alpha 6
D21337-03	0.273503	collagen, type IV, alpha 6
M76125-01	0.25603	AXL receptor tyrosine kinase
M37722-02	0.241652	fibroblast growth factor receptor 1 (fms-related tyrosine kinase 2, Pfeiffer syndrome)
D21337-10	0.230269	collagen, type IV, alpha 6
M74387-01	0.207814	L1 cell adhesion molecule (hydrocephalus, stenosis of aqueduct of Sylvius 1, MASA (mental retardation, aphasia, shuffling gait and adducted thumbs) syndrome, spastic paraplegia 1)
U05012-03	0.183042	neurotrophic tyrosine kinase, receptor, type 3
X04571-05	0.158777	epidermal growth factor (beta-urogastrone)
M58051-03	0.153453	fibroblast growth factor receptor 3 (achondroplasia, thanatophoric dwarfism)
U02687-02	0.153453	fms-related tyrosine kinase 3
M60459-01	0.148154	erythropoietin receptor
L05148-02	0.145513	zeta-chain (TCR) associated protein kinase (70 kD)
U59167-02	0.119438	desmin
U25278-01	0.106624	mitogen-activated protein kinase 7
U05012-02	0.101539	neurotrophic tyrosine kinase, receptor, type 3
The column “Diff.” indicates the minimum percentage of the differences in expression intensities between normal tissue, cancer tissue, and those obtained by using sense probes, and AFAS probes. Only the third greatest value among six values for each patient is shown. (a) List of sense-AFAS pairs where the sense gene is up-regulated and the corresponding AFAS gene is down-regulated in cancer tissu…

## Sheet: Table S5
Table S5: Numbers of sense genes belonging to specified functional categories.
Functional category	All	Sup, Adn	Sdn, Aup	Sup, Adn (dT-Rd)	Sdn, Aup (dT-Rd)
DNA binding and chromatin proteins	2	1	0	0	0
DNA synthesis, recombination, and repair	33	2	0	2	0
RNA processing, turnover, and transport	1	0	0	0	0
apoptosis associated proteins	63	6	0	3	1
cell adhesion receptors/proteins	48	6	1	1	1
cell cycle	78	8	0	1	2
cell receptors (by activities)	61	5	0	3	5
cell receptors (by ligands)	70	6	0	3	7
cell signaling, extracellular communication proteins	90	5	2	4	3
cell surface antigens	15	1	0	0	2
cytoskeleton/motility proteins	23	1	0	0	1
extracellular matrix proteins	26	1	1	2	1
extracellular transport/carrier proteins	3	0	0	0	0
immune system proteins	2	0	0	0	0
intracellular transducers/effectors/modulators	151	15	1	3	7
metabolism	2	0	0	0	0
oncogenes and tumor suppressors	82	9	0	4	3
protein turnover	41	3	0	2	0
stress response proteins	22	2	0	0	0
trafficking/targeting proteins	4	0	0	0	0
transcription	32	2	0	1	0
translation	1	0	0	0	0
functionally unclassified	6	0	0	0	0
We focused on all sense genes (denoted as “All”) and genes having altered expression balances with their AFAS counterparts in normal tissue and cancer tissue. “Sup, Adown” denotes that the sense gene is up-regulated, whereas AFAS gene is down-regulated in cancer tissue. “Sdn, Aup” denotes the opposite scenario. “(dT-Rd)” denotes that we used expression data obtained by oligo-dT priming for sense …

## Sheet: Table S6
Table S6: Clinical data of patients
Patient	Sex	Age	Organ	Tissue	T	N	M	AJCC stage
CoCa 1	M	47	Rectum	adenocarcinoma	3	2	0	Ⅲ
CoCa 2	F	46	Colon	adenocarcinoma	3	2	1	Ⅳ
CoCa 7	F	54	Colon	adenocarcinoma	3	0	0	Ⅱ
CoCa 12	F	69	Colon	adenocarcinoma	4	2	1	Ⅳ
CoCa 13	M	57	Colon	adenocarcinoma	2	1	0	Ⅲ
CoCa 15	M	59	Colon	adenocarcinoma	2	0	0	I
